# Supplementary material for: Prosopis alba Seed as a Functional Food Waste for Food Formulation Enrichment
Source: Foods. 2022 Sep 15;11(18):2857. doi: 10.3390/foods11182857 (PMC9497860; doi:10.3390/foods11182857)
Supplement: Supplementary file 1 [file foods-11-02857-s001.zip]

Archive with 1 entries (1 files):
- foods-1869817-supplementary.pdf
